# Supplementary material for: Effectiveness of the WHO-Authorized COVID-19 Vaccines: A Rapid Review of Global Reports till 30 June 2021
Source: Vaccines (Basel). 2021 Dec 16;9(12):1489. doi: 10.3390/vaccines9121489 (PMC8708265; doi:10.3390/vaccines9121489)
Supplement: Supplementary file 1 [file vaccines-09-01489-s001.zip]

Archive with 1 entries (1 files):
- vaccines-1485258-supplementary.pdf
